# Supplementary material for: Optimization of change in epicardial fat thickness for obese patients who lost weight via the bariatric surgery method using central composite and Box-Behnken experimental designs
Source: PeerJ. 2021 Aug 4;9:e11831. doi: 10.7717/peerj.11831 (PMC8349161; doi:10.7717/peerj.11831)
Supplement: Supplemental Information 1 [file peerj-09-11831-s001.xlsx]

## Sheet: Raw data
ID	ameliyattar	cinsiyet	yas	boy	iokilo	ALTIAYKG	eft0	eft6	iobmi	ALTIBMI	INSULIN0	INSULIN6	DeltaBMI	Deltainsulin	DeltaEFT
1	7.10.201	2	66	152	140	111	13	11	60.5956	48.0436	20.3	8.6	12.5519	11.7	2
2	15.06.20	1	32	173	195	143	15	13	65.1542	47.7797	19.8	6	17.3745	13.8	2
3	20.05.20	1	40	170	195	130	17	13	67.474	44.9827	24.4	7	22.4913	17.4	4
4	21.05.2015	2	42	160	154	111	12.5	11.5	60.1562	43.3594	23.8	8.6	16.7969	15.2	1
5	02.04.20	2	54	154	133	97	10	9	56.0803	40.9007	111.5	8.7	15.1796	102.8	1
6	19.10.20	1	61	171	165	117	13	12	56.4276	40.0123	57.1	9.4	16.4153	47.7	1
7	19.08.20	2	66	154	130	91	9	8	54.8153	38.3707	14.2	4.1	16.4446	10.1	1
8	18.05.20	1	34	181	161	114	10.5	8	49.1438	34.7975	49	9.9	14.3463	39.1	2.5
9	6.10.201	2	59	149	105	77	8	7	47.2952	34.6831	10.2	2.8	12.612	7.4	1
10	06.04.20	2	34	153	120	80	8.5	7.5	51.2623	34.1749	23.7	6	17.0874	17.7	1
11	18.05.20	2	41	160	123	87	8	7	48.0469	33.9844	21.9	7.9	14.0625	14	1
12	26.05.20	1	41	175	155	104	11	7.5	50.6122	33.9592	59.8	5.8	16.6531	54	3.5
13	29.07.20	1	43	180	150	109	10	7	46.2963	33.642	24.2	8.2	12.6543	16	3
14	08.07.20	1	62	165	129	91	10	7	47.3829	33.4252	21.1	6.2	13.9578	14.9	3
15	05.10.20	2	42	168	123	93	8.5	8	43.5799	32.9507	30.2	3.1	10.6293	27.1	0.5
16		2	54	159	123	82	9	7	53	32.43	72	9.3	20.57	62.7	2
17	07.04.20	2	43	159	117	81	9	6.5	46.2798	32.0399	25	17	14.2399	8	2.5
18	13.04.20	2	43	168	120	90	7.5	6.5	42.517	31.8878	24.7	7.9	10.6293	16.8	1
19	07.05.20	2	29	167	125	88	8	6.5	44.8205	31.5537	19	9	13.2669	10	1.5
20	09.06.20	2	62	162	115	79	7.5	6.5	43.8195	30.1021	13.2	6.7	13.7174	6.5	1
21	11.05.2015	2	51	161	105	78	8	6.5	40.5077	30.0914	24	7.6	10.4163	16.4	1.5
22	01.10.20	2	45	164	109	80	7.5	6	40.5265	29.7442	16.4	6.1	10.7823	10.3	1.5
23	01.09.20	2	38	148	90	65	7.5	6	41.0884	29.6749	33.9	8.9	11.4134	25	1.5
24	21.05.2015	1	29	175	144	90	9.5	6	47.0204	29.3878	40.3	7	17.6327	33.3	3.5
25	12.05.20	2	46	157	105	71	7.5	6	42.5981	28.8044	14.4	3.8	13.7937	10.6	1.5
26	04.03.20	1	32	171	135	84	11.5	6	46.1681	28.7268	27.2	4.9	17.4413	22.3	5.5
27	17.02.20	1	18	178	141	91	10	6.5	44.502	28.7211	18.4	5.6	15.7808	12.8	3.5
28	02.06.20	2	20	170	121	83	7	6	41.8685	28.7197	14.6	7.3	13.1488	7.3	1
29	28.10.20	2	52	156	104	69	8.5	6.5	42.735	28.3531	44.2	3.8	14.382	40.4	2
30	25.03.20	2	39	155	100	68	7	6	41.6233	28.3039	20.1	5.2	13.3195	14.9	1
31	02.10.20	2	40	164	108	76	6.5	5	40.1547	28.257	12.5	4.9	11.8977	7.6	1.5
32	03.03.20	2	51	153	117	66	8	6	49.9808	28.1943	18.2	7.2	21.7865	11	2
33	08.06.20	2	32	162	105	73	6	6	40.0091	27.8159	#NULL!	#NULL!	12.1933	#NULL!	0
34	30.06.20	2	22	168	114	78	8	5.5	40.3912	27.6361	26	13.5	12.7551	12.5	2.5
35	08.09.20	2	40	153	94	64	7.5	5	40.1555	27.3399	45.1	6.2	12.8156	38.9	2.5
36	25.05.20	1	26	167	114	76	9	5.5	40.8763	27.2509	24.1	6.3	13.6254	17.8	3.5
37	12.05.20	2	39	165	112	74	7	5	41.1387	27.1809	12.2	4.2	13.9578	8	2
38	16.04.20	2	53	144	92	56	8	5.5	44.3673	27.0062	24.7	8.5	17.3611	16.2	2.5
39	03.03.20	2	44	162	117	70	8	5	44.5816	26.6728	13.7	3.8	17.9089	9.9	3
40	20.05.20	2	29	165	110	72	7	5	40.404	26.4463	23.8	2.9	13.9578	20.9	2
41	31.08.20	2	40	168	99	73	5	4	35.0765	25.8645	40.7	3.5	9.21202	37.2	1
42	22.10.20	2	48	166	97	71	5	4	35.201	25.7657	43.3	7.4	9.43533	35.9	1
43	27.05.2015	2	46	162	92	66	5	3	35.0556	25.1486	12.3	3.7	9.90703	8.6	2
44	11.05.2015	2	47	162	95	65	6	4.5	36.1988	24.7676	9.5	3.6	11.4312	5.9	1.5
45	28.04.20	2	21	168	115	69	8.5	5.5	40.7455	24.4473	27.7	3.4	16.2982	24.3	3
46	27.05.2015	2	23	168	113	68	6	3.5	40.0368	24.093	15.2	3.1	15.9439	12.1	2.5
